# Supplementary material for: Integrative Identification of Genetic Loci Jointly Influencing Diabetes-Related Traits and Sleep Traits of Insomnia, Sleep Duration, and Chronotypes
Source: Biomedicines. 2022 Feb 2;10(2):368. doi: 10.3390/biomedicines10020368 (PMC8962243; doi:10.3390/biomedicines10020368)
Supplement: Supplementary file 1 [file biomedicines-10-00368-s001.zip]

Archive with 2 entries (2 files):
- Figure S1.pdf
- Supplymentary Tables.xlsx
