# Supplementary material for: Integrative Identification of Genetic Loci Jointly Influencing Diabetes-Related Traits and Sleep Traits of Insomnia, Sleep Duration, and Chronotypes
Source: Biomedicines. 2022 Feb 2;10(2):368. doi: 10.3390/biomedicines10020368 (PMC8962243; doi:10.3390/biomedicines10020368)
Supplement: Supplementary file 1 [file biomedicines-10-00368-s001.zip › Supplymentary Tables.xlsx]

## Sheet: S1
Table S1 Genetic loci with conjunction FDR <0.01 shared between fasting glucose(FG) and sleep traits
Locus.No.	SNP	gene	Chr:Pos	A1/A2	z-score.FG	z-score.sleep.traits	ConjFDR	P-value.FG	P-value.sleep.traits	Phenotypes
FG and insomnia
1	rs2944778	Upstream:AC138655.1;Downstream:AC079250.1	2:47885601	T/G	-4.36585	4.55669	0.00393773	1.26629e-05	5.19669e-06	FG&insomnia
2	rs395962	Upstream:LINC00577;Downstream:LIN28B	6:105397418	T/G	4.29664	-5.21203	0.00499861	1.73407e-05	1.86787e-07	FG&insomnia
3	rs10808671	NDUFAF6	8:95967372	A/G	5.32394	4.41477	0.00345149	1.01544e-07	1.0112e-05	FG&insomnia
4	rs10838708	PSMC3	11:47441513	A/G	-5.59942	-4.89729	0.0004104	2.1507e-08	9.71685e-07	FG&insomnia
FG and sleep duration
1	rs2545583	Upstream:LINC00491;Downstream:PAM	5:102048098	A/G	-5.02871	4.53925	0.00170492	4.93792e-07	5.64541e-06	FG&duration
2	rs1983891	FOXP4	6:41536427	T/C	4.47211	-4.57034	0.00200082	7.74503e-06	4.86925e-06	FG&duration
3	rs11039216	RP11-750H9.5	11:47406592	T/C	4.48077	4.23857	0.00586559	7.43748e-06	2.24951e-05	FG&duration
4	rs174555	FADS2	11:61579760	T/C	-8.43639	4.62752	0.00115428	3.27297e-17	3.70078e-06	FG&duration
4	rs174555	FADS1	11:61579760	T/C	-8.43639	4.62752	0.00115428	3.27297e-17	3.70078e-06	FG&duration
5	rs12452315	EFCAB13	17:45479446	A/C	5.18243	-4.91112	0.000309996	2.19018e-07	9.05583e-07	FG&duration
FG and chronotype
1	rs607518	ANXA9	1:150954671	A/G	-5.7409	4.81518	0.000512883	9.41719e-09	1.47065e-06	FG&chronotype
2	rs62136965	Upstream:AC019129.1;Downstream:RNU6-566P	2:44347953	T/C	4.33626	4.21241	0.00476609	1.44927e-05	2.52661e-05	FG&chronotype
3	rs59320605	ADCY5	3:123143081	A/G	-4.19526	-4.44147	0.0024822	2.72554e-05	8.93454e-06	FG&chronotype
4	rs2776880	Upstream:RNF8;Downstream:CMTR1	6:37393224	T/C	-3.90565	-4.14319	0.00645947	9.39712e-05	3.42507e-05	FG&chronotype
5	rs17544225	GRB10	7:50688054	T/C	5.58891	-5.28779	6.13064e-05	2.28502e-08	1.23805e-07	FG&chronotype
6	rs112613078	FAM185A	7:102433678	A/G	-5.32542	6.49953	1.54025e-05	1.0072e-07	8.05702e-11	FG&chronotype
7	rs10747046	Upstream:PMPCA;Downstream:INPP5E	9:139321087	A/G	-4.32462	4.47098	0.0019318	1.52794e-05	7.78602e-06	FG&chronotype
8	rs10881959	Upstream:GAPDHP28;Downstream:FAF2P1	10:93507964	T/G	-4.01344	4.08686	0.00719661	5.98392e-05	4.37254e-05	FG&chronotype
9	rs10838687	MADD	11:47312892	T/G	7.88822	-4.28203	0.00377549	3.06527e-15	1.85197e-05	FG&chronotype
9	rs61897973	Upstream:MTCH2;Downstream:AGBL2	11:47669074	A/G	-8.35448	-5.38718	3.74461e-05	6.57239e-17	7.15736e-08	FG&chronotype
10	rs4237555	Upstream:MTNR1B;Downstream:RPL26P31	11:92725803	T/C	-19.1935	-4.85289	0.000438404	4.19715e-82	1.21673e-06	FG&chronotype
11	rs6503090	RP11-599B13.7	17:8080409	A/G	-4.20451	6.29225	0.0024014	2.61645e-05	3.129e-10	FG&chronotype
12	rs8072057	PITPNC1	17:65476330	T/C	-4.19712	4.8632	0.00246599	2.7033e-05	1.15501e-06	FG&chronotype

## Sheet: S2
Table S2 Genetic loci with conjunction FDR <0.01 shared between fasting insulin (FI) and sleep traits
Locus.No.	SNP	gene	Chr:Pos	A1/A2	z-score.FI	z-score.sleep.traits	ConjFDR	P-value.FI	P-value.sleep.traits	Phenotypes
FI and insomnia
1	rs369065	LIN28B	6:105444058	T/C	4.27632	-4.81251	0.00717652	1.90012e-05	1.49047e-06	FI&insonmia
FI and chronotyps
1	rs2236950	CACNA2D2	3:50420554	A/C	4.69748	-4.1956	0.0087962	2.63394e-06	2.72146e-05	FI&chronotype
2	rs28493806	TET2	4:106106709	A/G	5.21188	-4.68251	0.00145775	1.86938e-07	2.83381e-06	FI&chronotype
3	rs1265945	EHMT2	6:31861815	A/G	-4.30203	4.70678	0.00521257	1.69238e-05	2.51661e-06	FI&chronotype
4	rs66930764	Upstream:RP5-826L7.1;Downstream:RP1-230L10.1	6:164103243	A/G	-5.41313	-4.37641	0.00479597	6.19327e-08	1.20649e-05	FI&chronotype
5	rs2715131	GRB10	7:50749079	T/C	5.08061	-5.19055	0.000159369	3.76222e-07	2.09679e-07	FI&chronotype
6	rs17138298	TFEC	7:115747205	T/G	4.39246	-4.27591	0.00677463	1.12077e-05	1.90355e-05	FI&chronotype
7	rs10769282	Upstream:C1QTNF4;Downstream:Y_RNA	11:47626492	T/G	4.34704	-4.37188	0.00486926	1.37985e-05	1.23181e-05	FI&chronotype

## Sheet: S3
Table S3 Genetic loci with conjunction FDR <0.01 shared between glycated hemoglobin (HbA1c) and sleep traits
Locus.No.	SNP	gene	Chr:Pos	A1/A2	z-score.HbA1c	z-score.sleep.traits	ConjFDR	P-value.HbA1c	P-value.sleep.traits	Phenotypes
HbA1c and sleep duration
1	rs7773004	Upstream:HIST1H2BH;Downstream:HIST1H3G	6:26267755	A/G	6.72771	-4.63978	0.00115562	1.72356e-11	3.48788e-06	HbA1c&duration
2	rs6935446	RP11-328M4.2	6:41514372	A/G	4.21137	-4.76947	0.00839808	2.53829e-05	1.84711e-06	HbA1c&duration
2	rs6935446	FOXP4	6:41514372	A/G	4.21137	-4.76947	0.00839808	2.53829e-05	1.84711e-06	HbA1c&duration
3	rs174555	FADS2	11:61579760	T/C	-6.72396	4.6276	0.00122451	1.76855e-11	3.69928e-06	HbA1c&duration
3	rs174555	FADS1	11:61579760	T/C	-6.72396	4.6276	0.00122451	1.76855e-11	3.69928e-06	HbA1c&duration
4	rs1787689	Upstream:AP000770.1;Downstream:BUD13	11:116568382	A/G	4.1669	4.5204	0.00996078	3.08774e-05	6.1722e-06	HbA1c&duration
5	rs8057044	FTO	16:53812614	A/G	4.51123	-5.3437	0.00249151	6.44536e-06	9.10708e-08	HbA1c&duration
HbA1c and chronotyoe
1	rs2055975	Upstream:ENSA;Downstream:GOLPH3L	1:150618632	A/C	-5.15272	5.7299	5.50388e-05	2.56737e-07	1.00491e-08	HbA1c&chronotype
2	rs2712056	Upstream:KLHL29;Downstream:ATAD2B	2:23959131	T/C	7.62811	5.0416	0.000149618	2.38221e-14	4.61657e-07	HbA1c&chronotype
3	rs3134951	Upstream:FKBPL;Downstream:PRRT1	6:32115185	A/G	5.94543	5.00156	0.000181715	2.75725e-09	5.6868e-07	HbA1c&chronotype
4	rs11570115	MYBPC3	11:47354905	T/C	-5.04326	-4.5765	0.0012332	4.57656e-07	4.72816e-06	HbA1c&chronotype
5	rs4237555	Upstream:MTNR1B;Downstream:RPL26P31	11:92725803	T/C	-7.50256	-4.85282	0.000365087	6.25843e-14	1.21717e-06	HbA1c&chronotype
6	rs8057044	FTO	16:53812614	A/G	4.51123	6.15771	0.00123883	6.44536e-06	7.38046e-10	HbA1c&chronotype

## Sheet: S4
Table S4 Consequences on deleteriousness score (CADD) of pleiotropic variations
Variation ID	Chromosome	Position	Variant	Raw Score	PHRED
rs4949329	chr1	31440361	T/C	0.153932	5.139
rs61780511	chr1	31546006	A/G	0.300615	7.222
rs148262742	chr1	51472241	T/C	-0.063122	1.782
rs2055975	chr1	150618632	A/C	-0.217476	0.636
rs607518	chr1	150954671	G/A	0.60582	10.32
rs2820290	chr1	201783682	A/G	0.244519	6.477
rs12137232	chr1	201885446	G/A	-0.49934	0.088
rs10998304	chr10	70342775	C/T	-0.081978	1.577
rs10881959	chr10	93507964	G/T	0.980205	13.15
rs143539037	chr10	93827055	C/T	0.00091	2.637
rs3121426	chr10	94153435	G/T	-0.169112	0.879
rs11037564	chr11	43708725	C/T	0.489847	9.289
rs10838687	chr11	47312892	T/G	0.02193	2.966
rs11570115	chr11	47354905	T/C	-0.455971	0.121
rs11039216	chr11	47406592	C/G	-0.207753	0.679
rs10838708	chr11	47441513	G/A	0.015931	2.87
rs11039307	chr11	47611152	C/T	0.11131	4.455
rs10769282	chr11	47626492	T/G	0.057933	3.561
rs61897973	chr11	47669074	A/C	0.772585	11.65
rs11039358	chr11	47746962	A/G	1.08199	13.79
rs174533	chr11	61549025	G/A	0.17764	5.505
rs174555	chr11	61579760	T/C	-0.275225	0.431
rs4237555	chr11	92725803	C/T	0.396534	8.351
rs1787689	chr11	116568382	G/A	-0.039381	2.07
rs12820906	chr12	123493123	A/G	-0.049979	1.937
rs12433645	chr14	80028314	T/C	0.668406	10.84
rs4606726	chr16	20383700	A/G	-0.179112	0.822
rs4780887	chr16	20393562	C/A	0.02008	2.936
rs8047587	chr16	53798622	G/T	0.108132	4.402
rs8057044	chr16	53812614	G/A	-0.427572	0.148
rs217184	chr16	72105965	T/C	-0.091847	1.478
rs6503090	chr17	8080409	A/G	0.059629	3.59
rs3816511	chr17	17409401	G/A	-0.151425	0.99
rs12452315	chr17	45479446	A/C	0.115147	4.518
rs8072057	chr17	65476330	C/T	-0.115757	1.26
rs1371319	chr18	36277087	C/T	-0.509097	0.082
rs17596995	chr18	53166594	G/A	0.459517	8.998
rs2712056	chr2	23959131	C/T	0.2895	7.076
rs6711622	chr2	25531350	G/A	-0.221388	0.62
rs62136965	chr2	44347953	T/C	0.225448	6.21
rs2944778	chr2	47885601	T/A	0.015508	2.864
rs1641155	chr2	58965211	T/G	0.118993	4.581
rs5762622	chr22	28835458	G/A	0.12607	4.696
rs5757906	chr22	40687757	C/T	0.518102	9.549
rs28741121	chr22	42025823	G/A	-0.06819	1.725
rs903518	chr3	23336968	A/G	0.162012	5.265
rs78580841	chr3	46986452	C/T	0.668897	10.84
rs4688760	chr3	49980596	C/T	-0.063661	1.776
rs2236950	chr3	50420554	C/A	1.90031	18.27
rs12485697	chr3	70543116	C/A	1.55185	16.04
rs59320605	chr3	123143081	G/A	0.005196	2.702
rs9844666	chr3	135974216	G/A	0.005413	2.706
rs1291921	chr3	136036226	A/G	-0.004758	2.551
rs1679147	chr3	138097537	A/C	0.248652	6.533
rs17774982	chr3	186684460	T/C	0.097926	4.233
rs67073213	chr4	53286872	A/G	-0.56144	0.056
rs28493806	chr4	106106709	A/G	-0.033913	2.141
rs1296328	chr4	137083193	A/C	1.64214	16.47
rs2545583	chr5	102048098	G/A	-0.122064	1.208
rs11242483	chr5	102323766	C/T	0.065214	3.684
rs26434	chr5	102363402	C/T	0.025942	3.031
rs329124	chr5	133865452	A/G	0.346011	7.783
rs7773004	chr6	26267755	A/C	-0.170782	0.869
rs1265945	chr6	31861815	G/A	-0.305838	0.35
rs3134951	chr6	32115185	G/A	-0.167876	0.886
rs2776880	chr6	37393224	C/T	0.838837	12.15
rs6935446	chr6	41514372	A/G	0.325478	7.537
rs1983891	chr6	41536427	C/T	-0.006349	2.528
rs734597	chr6	50836279	G/A	-0.289819	0.391
rs4434471	chr6	51146875	A/G	-0.111455	1.297
rs395962	chr6	105397418	T/G	0.72308	11.27
rs369065	chr6	105444058	C/T	-0.018511	2.352
rs66930764	chr6	164103243	G/A	0.474309	9.141
rs62442924	chr7	1989976	C/T	0.028313	3.07
rs11555134	chr7	50659193	C/T	0.167555	5.35
rs17544225	chr7	50688054	T/C	-0.568134	0.053
rs2715131	chr7	50749079	C/T	0.035915	3.194
rs7790729	chr7	69598649	C/T	0.064584	3.673
rs77655131	chr7	102086552	C/T	-0.729015	0.015
rs112613078	chr7	102433678	A/G	0.065281	3.685
rs11496066	chr7	102486254	T/C	0.598053	10.26
rs62482405	chr7	102987583	T/G	0.088616	4.077
rs17138298	chr7	115747205	T/C	-0.145607	1.03
rs4526367	chr8	10213462	G/A	-0.036808	2.103
rs4735334	chr8	95955292	G/A	0.339409	7.705
rs10808671	chr8	95967372	A/G	0.75559	11.52
rs3808478	chr8	116678277	T/C	0.377294	8.14
rs6559752	chr9	86570075	C/G	-0.258496	0.483
rs6478623	chr9	126315123	T/G	-0.078512	1.614
rs10747046	chr9	139321087	A/G	0.032437	3.137
rs11145756	chr9	139364585	A/G	-0.525267	0.073

## Sheet: S5
Table S5 Regulatory functions (RegulumeDB score) of pleiotropic variations
chrom	start	end	rsids	probability	ranking	ChIP	DNase	Footprint	Footprint_matched	IC_matched_max	IC_max	PWM	PWM_matched	QTL
chr1	31440360	31440361	rs4949329	0.79117	5	TRUE	FALSE	FALSE	FALSE	0	1.42	TRUE	FALSE	FALSE
chr1	31546005	31546006	rs61780511	0.60906	4	TRUE	TRUE	FALSE	FALSE	0	0	FALSE	FALSE	FALSE
chr1	51472240	51472241	rs148262742	0.18412	7	FALSE	FALSE	FALSE	FALSE	0	0	FALSE	FALSE	FALSE
chr1	62579890	62579891	rs12140153	0.012	5	FALSE	TRUE	TRUE	FALSE	0	1.91	TRUE	FALSE	FALSE
chr1	150618631	150618632	rs2055975	0.53917	1f	TRUE	FALSE	FALSE	FALSE	0	1.34	TRUE	FALSE	TRUE
chr1	150954670	150954671	rs607518	0.70497	4	TRUE	TRUE	TRUE	FALSE	0	0	FALSE	FALSE	FALSE
chr1	201783681	201783682	rs2820290	0.13454	5	FALSE	TRUE	FALSE	FALSE	0	0	FALSE	FALSE	FALSE
chr1	201885445	201885446	rs12137232	0.60906	4	TRUE	TRUE	FALSE	FALSE	0	0	FALSE	FALSE	FALSE
chr10	70342774	70342775	rs10998304	0.13454	5	FALSE	TRUE	FALSE	FALSE	0	0	FALSE	FALSE	FALSE
chr10	93507963	93507964	rs10881959	0.58955	5	TRUE	FALSE	FALSE	FALSE	0	0	FALSE	FALSE	FALSE
chr10	93827054	93827055	rs143539037	0.20016	6	FALSE	FALSE	FALSE	FALSE	0	0.99	TRUE	FALSE	FALSE
chr10	94153434	94153435	rs3121426	0.80019	3a	TRUE	TRUE	FALSE	FALSE	0	1.37	TRUE	FALSE	FALSE
chr11	43708724	43708725	rs11037564	0.8738	3a	TRUE	TRUE	FALSE	FALSE	0	0.72	TRUE	FALSE	FALSE
chr11	47312891	47312892	rs10838687	0.2055	1b	TRUE	TRUE	TRUE	FALSE	0	0.22	TRUE	FALSE	TRUE
chr11	47354904	47354905	rs11570115	0.70497	4	TRUE	TRUE	TRUE	FALSE	0	0	FALSE	FALSE	FALSE
chr11	47406591	47406592	rs11039216	0	6	FALSE	FALSE	FALSE	FALSE	0	0.11	TRUE	FALSE	FALSE
chr11	47441512	47441513	rs10838708	0.55436	1f	TRUE	TRUE	FALSE	FALSE	0	0	FALSE	FALSE	TRUE
chr11	47611151	47611152	rs11039307	0.65908	2b	TRUE	TRUE	TRUE	FALSE	0	0.37	TRUE	FALSE	FALSE
chr11	47626491	47626492	rs10769282	0.012	5	FALSE	TRUE	TRUE	FALSE	0	1.91	TRUE	FALSE	FALSE
chr11	47669073	47669074	rs61897973	0.13454	5	FALSE	TRUE	FALSE	FALSE	0	0	FALSE	FALSE	FALSE
chr11	47746961	47746962	rs11039358	0.72784	5	TRUE	FALSE	FALSE	FALSE	0	0.16	TRUE	FALSE	FALSE
chr11	61549024	61549025	rs174533	0.60906	4	TRUE	TRUE	FALSE	FALSE	0	0	FALSE	FALSE	FALSE
chr11	61579759	61579760	rs174555	0.55324	1f	TRUE	FALSE	FALSE	FALSE	0	0	FALSE	FALSE	TRUE
chr11	92725802	92725803	rs4237555	0.48256	5	FALSE	TRUE	FALSE	FALSE	0	1.87	TRUE	FALSE	FALSE
chr11	116568381	116568382	rs1787689	0	5	FALSE	TRUE	TRUE	FALSE	0	1.79	TRUE	FALSE	FALSE
chr12	123493122	123493123	rs12820906	0.13454	5	FALSE	TRUE	FALSE	FALSE	0	0	FALSE	FALSE	FALSE
chr14	80028313	80028314	rs12433645	0.18412	7	FALSE	FALSE	FALSE	FALSE	0	0	FALSE	FALSE	FALSE
chr16	20383699	20383700	rs4606726	0.18412	7	FALSE	FALSE	FALSE	FALSE	0	0	FALSE	FALSE	FALSE
chr16	20393561	20393562	rs4780887	0.66356	3a	TRUE	TRUE	FALSE	FALSE	0	1.05	TRUE	FALSE	FALSE
chr16	53798621	53798622	rs8047587	0.58955	5	TRUE	FALSE	FALSE	FALSE	0	0	FALSE	FALSE	FALSE
chr16	53812613	53812614	rs8057044	0.60906	4	TRUE	TRUE	FALSE	FALSE	0	0	FALSE	FALSE	FALSE
chr16	72105964	72105965	rs217184	0.13454	5	FALSE	TRUE	FALSE	FALSE	0	0	FALSE	FALSE	FALSE
chr17	8080408	8080409	rs6503090	0.0075	3a	TRUE	TRUE	FALSE	FALSE	0	0.47	TRUE	FALSE	FALSE
chr17	17409400	17409401	rs3816511	0.57087	2b	TRUE	TRUE	TRUE	FALSE	0	0.45	TRUE	FALSE	FALSE
chr17	45479445	45479446	rs12452315	0.51392	7	FALSE	FALSE	FALSE	FALSE	0	0	FALSE	FALSE	TRUE
chr17	65476329	65476330	rs8072057	0.60906	4	TRUE	TRUE	FALSE	FALSE	0	0	FALSE	FALSE	FALSE
chr18	36277086	36277087	rs1371319	0.18412	7	FALSE	FALSE	FALSE	FALSE	0	0	FALSE	FALSE	FALSE
chr18	53166593	53166594	rs17596995	0.58955	5	TRUE	FALSE	FALSE	FALSE	0	0	FALSE	FALSE	FALSE
chr2	23959130	23959131	rs2712056	0.36782	6	FALSE	FALSE	FALSE	FALSE	0	1.42	TRUE	FALSE	FALSE
chr2	25531349	25531350	rs6711622	0.86056	3a	TRUE	TRUE	FALSE	FALSE	0	1.99	TRUE	FALSE	FALSE
chr2	44347952	44347953	rs62136965	0.60906	4	TRUE	TRUE	FALSE	FALSE	0	0	FALSE	FALSE	FALSE
chr2	47885600	47885601	rs2944778	0.60906	4	TRUE	TRUE	FALSE	FALSE	0	0	FALSE	FALSE	FALSE
chr2	58965210	58965211	rs1641155	0.58955	5	TRUE	FALSE	FALSE	FALSE	0	0	FALSE	FALSE	FALSE
chr22	28835457	28835458	rs5762622	0.48681	5	FALSE	TRUE	FALSE	FALSE	0	0.26	TRUE	FALSE	FALSE
chr22	40687756	40687757	rs5757906	0	5	FALSE	TRUE	FALSE	FALSE	0	0.15	TRUE	FALSE	FALSE
chr22	42025822	42025823	rs28741121	0.30372	5	FALSE	TRUE	FALSE	FALSE	0	1.98	TRUE	FALSE	FALSE
chr3	23336967	23336968	rs903518	0.20707	5	FALSE	TRUE	FALSE	FALSE	0	0.19	TRUE	FALSE	FALSE
chr3	46986451	46986452	rs78580841	0.60906	4	TRUE	TRUE	FALSE	FALSE	0	0	FALSE	FALSE	FALSE
chr3	49980595	49980596	rs4688760	0.18412	7	FALSE	FALSE	FALSE	FALSE	0	0	FALSE	FALSE	FALSE
chr3	50420553	50420554	rs2236950	0.60016	3a	TRUE	TRUE	FALSE	FALSE	0	0.1	TRUE	FALSE	FALSE
chr3	70543115	70543116	rs12485697	0.26281	6	FALSE	FALSE	FALSE	FALSE	0	0.01	TRUE	FALSE	FALSE
chr3	123143080	123143081	rs59320605	0.01	5	FALSE	TRUE	TRUE	FALSE	0	0.45	TRUE	FALSE	FALSE
chr3	135974215	135974216	rs9844666	0.40272	2b	TRUE	TRUE	TRUE	FALSE	0	0.5	TRUE	FALSE	FALSE
chr3	136036225	136036226	rs1291921	0.13454	5	FALSE	TRUE	FALSE	FALSE	0	0	FALSE	FALSE	FALSE
chr3	138097536	138097537	rs1679147	0.13454	5	FALSE	TRUE	FALSE	FALSE	0	0	FALSE	FALSE	FALSE
chr3	186684459	186684460	rs17774982	0.13454	5	FALSE	TRUE	FALSE	FALSE	0	0	FALSE	FALSE	FALSE
chr4	53286871	53286872	rs67073213	0.13454	5	FALSE	TRUE	FALSE	FALSE	0	0	FALSE	FALSE	FALSE
chr4	106106708	106106709	rs28493806	0.13454	5	FALSE	TRUE	FALSE	FALSE	0	0	FALSE	FALSE	FALSE
chr4	137083192	137083193	rs1296328	0.71614	5	FALSE	TRUE	FALSE	FALSE	0	1.88	TRUE	FALSE	FALSE
chr5	102048097	102048098	rs2545583	0.63769	2b	TRUE	TRUE	TRUE	FALSE	0	1.74	TRUE	FALSE	FALSE
chr5	102323765	102323766	rs11242483	1	1e	TRUE	FALSE	FALSE	FALSE	2	2	TRUE	TRUE	TRUE
chr5	102363401	102363402	rs26434	0.51392	7	FALSE	FALSE	FALSE	FALSE	0	0	FALSE	FALSE	TRUE
chr5	133865451	133865452	rs329124	0.60906	4	TRUE	TRUE	FALSE	FALSE	0	0	FALSE	FALSE	FALSE
chr6	26267754	26267755	rs7773004	0.55324	1f	TRUE	FALSE	FALSE	FALSE	0	0	FALSE	FALSE	TRUE
chr6	31861814	31861815	rs1265945	0	6	FALSE	FALSE	FALSE	FALSE	0	0.11	TRUE	FALSE	FALSE
chr6	32115184	32115185	rs3134951	0.58955	5	TRUE	FALSE	FALSE	FALSE	0	0	FALSE	FALSE	FALSE
chr6	37393223	37393224	rs2776880	1	2c	TRUE	TRUE	FALSE	FALSE	0.84	1.91	TRUE	TRUE	FALSE
chr6	41514371	41514372	rs6935446	0.60906	4	TRUE	TRUE	FALSE	FALSE	0	0	FALSE	FALSE	FALSE
chr6	41536426	41536427	rs1983891	0.60906	4	TRUE	TRUE	FALSE	FALSE	0	0	FALSE	FALSE	FALSE
chr6	50836278	50836279	rs734597	0.60906	4	TRUE	TRUE	FALSE	FALSE	0	0	FALSE	FALSE	FALSE
chr6	51146874	51146875	rs4434471	0.58955	5	TRUE	FALSE	FALSE	FALSE	0	0	FALSE	FALSE	FALSE
chr6	105397417	105397418	rs395962	0.78994	3a	TRUE	TRUE	FALSE	FALSE	0	1.63	TRUE	FALSE	FALSE
chr6	105444057	105444058	rs369065	0.60906	4	TRUE	TRUE	FALSE	FALSE	0	0	FALSE	FALSE	FALSE
chr6	164103242	164103243	rs66930764	0.18347	6	FALSE	FALSE	FALSE	FALSE	0	1.5	TRUE	FALSE	FALSE
chr7	1989975	1989976	rs62442924	0.60906	4	TRUE	TRUE	FALSE	FALSE	0	0	FALSE	FALSE	FALSE
chr7	50659192	50659193	rs11555134	0.86056	3a	TRUE	TRUE	FALSE	FALSE	0	1.99	TRUE	FALSE	FALSE
chr7	50688053	50688054	rs17544225	0.13454	5	FALSE	TRUE	FALSE	FALSE	0	0	FALSE	FALSE	FALSE
chr7	50749078	50749079	rs2715131	0.60906	4	TRUE	TRUE	FALSE	FALSE	0	0	FALSE	FALSE	FALSE
chr7	69598648	69598649	rs7790729	0.58955	5	TRUE	FALSE	FALSE	FALSE	0	0	FALSE	FALSE	FALSE
chr7	102086551	102086552	rs77655131	0.58955	5	TRUE	FALSE	FALSE	FALSE	0	0	FALSE	FALSE	FALSE
chr7	102433677	102433678	rs112613078	0.94308	5	TRUE	FALSE	FALSE	FALSE	0	1.9	TRUE	FALSE	FALSE
chr7	102486253	102486254	rs11496066	0.13454	5	FALSE	TRUE	FALSE	FALSE	0	0	FALSE	FALSE	FALSE
chr7	102987582	102987583	rs62482405	0.60906	4	TRUE	TRUE	FALSE	FALSE	0	0	FALSE	FALSE	FALSE
chr7	115747204	115747205	rs17138298	0.18412	7	FALSE	FALSE	FALSE	FALSE	0	0	FALSE	FALSE	FALSE
chr8	10213461	10213462	rs4526367	0.13454	5	FALSE	TRUE	FALSE	FALSE	0	0	FALSE	FALSE	FALSE
chr8	95955291	95955292	rs4735334	0.30476	3a	TRUE	TRUE	FALSE	FALSE	0	0.34	TRUE	FALSE	FALSE
chr8	95967371	95967372	rs10808671	0.13454	5	FALSE	TRUE	FALSE	FALSE	0	0	FALSE	FALSE	FALSE
chr8	116678276	116678277	rs3808478	0.60906	4	TRUE	TRUE	FALSE	FALSE	0	0	FALSE	FALSE	FALSE
chr9	86570074	86570075	rs6559752	0.49589	5	TRUE	FALSE	FALSE	FALSE	0	1.7	TRUE	FALSE	FALSE
chr9	126315122	126315123	rs6478623	0.0065	5	FALSE	TRUE	FALSE	FALSE	0	0.31	TRUE	FALSE	FALSE
chr9	139321086	139321087	rs10747046	0.60906	4	TRUE	TRUE	FALSE	FALSE	0	0	FALSE	FALSE	FALSE
chr9	139364584	139364585	rs11145756	0.44867	1b	TRUE	TRUE	TRUE	FALSE	0	0.66	TRUE	FALSE	TRUE

## Sheet: S6
Table S6 Causal relationship between chronotype and type 2 diabetes.
Methods	OR	95%CI	pval
MR-Egger	1.06915	0.53-2.17	0.853147
MR-Egger intercept	0.0046986		0.468915
Weighted median	1.07845	0.93-1.25	0.306632
IVW	1.36989	1.09-1.72	0.00682621
MR Presso	1.1139	0.98-1.26	0.0927241

## Sheet: S7
Table S7 Causal relationship between gene expression and diabetes-related traits.
Exposure	Outcome	Methods	nsnp	OR	95%CI	pval
PMPCA	FG	Wald ratio	1	0.898593	0.90(0.86-0.94)	8.81193e-06
ENSA	Hb1Ac	Inverse variance weighted	2	1.00399	1.00(0.98-1.03)	0.710739

## Sheet: S8
Table S8 .Dysregulation of pleiotropic genes in type 2 diabetes.
Genes	ENSEMBL	SNP	Chr	Pos	P	adjusted P
ENSA	ENSG00000143420	rs2055975	chr1	150618632	0.0004	0.0168
CPEB3	ENSG00000107864	rs143539037	chr10	93827055	0.0035	0.0588
MYBPC3	ENSG00000134571	rs11570115	chr11	47354905	0.0034	0.0588
MYRF	ENSG00000124920	rs174533	chr11	61549025	0.0161	0.16905
KLHL29	ENSG00000119771	rs2712056	chr2	23959131	0.0324	0.231
DNMT3A	ENSG00000119772	rs6711622	chr2	25531350	0.033	0.231
XRCC6	ENSG00000196419	rs28741121	chr22	42025823	0.0222	0.18648
PCCB	ENSG00000114054	rs9844666	chr3	135974216	0.0222	0.18648
MAD1L1	ENSG00000002822	rs62442924	chr7	1989976	0.0066	0.0924
PMPCA	ENSG00000165688	rs10747046	chr9	139321087	0.0001	0.0084
INPP5E	ENSG00000148384	rs10747046	chr9	139321087	0.0019	0.0532
SEC16A	ENSG00000148396	rs11145756	chr9	139364585	0.0122	0.1464
